# Supplementary material for: Association of single nucleotide polymorphisms in FILIP1-SENP6 and FTO with temporomandibular joint osteoarthritis: clinical and in silico study
Source: Sci Rep. 2026 Apr 10;16:17558. doi: 10.1038/s41598-026-47515-5 (PMC13243591; doi:10.1038/s41598-026-47515-5)
Supplement: Supplementary file 1 — Supplementary Material 1 [file 41598_2026_47515_MOESM1_ESM.xlsx]

## Sheet: 相関係数
Supplementary Table 1 Pairwise correlation coefficients between each covariate.
	Age	Positional disc abnormalities	Dynamic disc abnormalities	rs3815148 (COG5)	rs11177 (GNL3)	rs4836732 (ASTN2)	rs9350591 (FILIP1/SENP6)	rs835487 (CHST11)	rs12107036 (TP63)	rs8044769 (FTO)	rs10948172 (SUPT3H)	rs12982744 (DOT1L)	rs11718863 (DVWA)	rs4730250 (DUS4L)	rs516115 (DCN)	rs2862851 (TGFA)	rs143383 (GDF5)
Sex	0.0550619	-0.237935	-0.225928	-0.0457473	-0.0228726	-0.0736138	-0.0149746	-0.0558574	-0.0608674	0.00534258	-0.0337652	0.0305783	-0.0542284	-0.0177793	0.101612	-0.026603	0.0499335
Age		-0.0617268	0.0136756	-0.0775206	0.0345649	-0.0344837	-0.0305664	-0.0622623	0.0352097	-0.000668419	0.0717864	-0.0539198	-0.0332518	-0.0585081	0.000245746	0.00263638	0.0466987
Positional disc abnormalities			0.793641	0.0363089	0.0689703	0.0418187	-0.0258244	-0.0192788	-0.062079	-0.0459829	0.0446893	-0.0430069	4.15851e-05	0.0147572	-0.0646709	0.0266766	-4.9716e-05
Dynamic disc abnormalities				0.035114	0.0857351	0.0628073	0.0159919	0.0210565	-0.00859967	-0.0207482	0.0672854	-0.0427422	0.0124681	0.0152779	-0.0285099	0.013329	0.0197056
rs3815148 (COG5)					0.00144888	-0.0701419	0.054236	-0.0570847	-0.0201199	0.0472482	-0.0297992	-0.0484022	0.0205165	0.976139	-0.0558488	0.000219501	0.0724659
rs11177(GNL3)						0.00460157	0.0145847	-0.0479006	0.0220004	0.0677438	-0.0274268	0.00854878	0.0697215	-0.00772448	-0.0676532	0.00990967	0.0648562
rs4836732 (ASTN2)							0.0349545	-0.0486738	-0.0103511	-0.0705756	-0.0138148	-0.0490786	-0.0419645	-0.0602096	0.026145	0.0808791	-0.0465704
rs9350591 (FILIP1/SENP6)								-0.0160512	-0.0299808	0.0366752	0.0440463	-0.041839	-0.0842147	0.0489969	-0.0134277	-0.0867163	0.0504681
rs835487 (CHST11)									-0.0202588	-0.0308124	0.0222916	-0.0047831	0.0927984	-0.0624819	0.067303	-0.000960457	0.1049
rs12107036 (TP63)										-0.0550911	-0.0223487	0.0381998	-0.00274218	-0.0463261	-0.0361875	0.00691987	0.0624429
rs8044769 (FTO)											-0.101587	-0.000490492	-0.0926002	0.0501315	-0.0690934	-0.0634432	-0.00811615
rs10948172 (SUPT3H)												-0.0539137	-0.0479652	-0.0308544	0.118058	0.107994	0.0369009
rs12982744 (DOT1L)													0.137086	-0.0326724	-0.0258452	-0.0158515	-0.067083
rs11718863 (DVWA)														0.0115532	0.0340503	-0.00939237	0.0704375
rs4730250 (DUS4L)															-0.0419892	0.0211985	0.0887651
rs516115 (DCN)																-0.0168873	0.047049
rs2862851 (TGFA)																	0.0273034
