# Supplementary material for: Association of single nucleotide polymorphisms in FILIP1-SENP6 and FTO with temporomandibular joint osteoarthritis: clinical and in silico study
Source: Sci Rep. 2026 Apr 10;16:17558. doi: 10.1038/s41598-026-47515-5 (PMC13243591; doi:10.1038/s41598-026-47515-5)
Supplement: Supplementary file 2 — Supplementary Material 2 [file 41598_2026_47515_MOESM2_ESM.xlsx]

## Sheet: Table S2
Supplementary Table 2. Expected false discovery rate (eFDR) across genotype models. Summary of eFDR estimated from posterior probabilities for three genotype coding schemes, including the primary genotypic model (linear and quadratic components), dominant model, and recessive model. For each model, the number of coefficients or SNPs meeting the predefined posterior probability threshold. (n_selec…
Model	Level	n_selected	eFDR
dominant	SNP	1	0.0048
genotypic	SNP	3	0.0222667
recessive	SNP	1	0.0228
dominant	coefficient	1	0.0048
genotypic	coefficient	4	0.0235
recessive	coefficient	1	0.0228
