# Supplementary material for: Association of single nucleotide polymorphisms in FILIP1-SENP6 and FTO with temporomandibular joint osteoarthritis: clinical and in silico study
Source: Sci Rep. 2026 Apr 10;16:17558. doi: 10.1038/s41598-026-47515-5 (PMC13243591; doi:10.1038/s41598-026-47515-5)
Supplement: Supplementary file 3 — Supplementary Material 3 [file 41598_2026_47515_MOESM3_ESM.xlsx]

## Sheet: Table S3
Supplementary Table 3. Posterior effect estimates for SNPs across different genotype models. Posterior summaries of regression coefficients for each SNP obtained from the Bayesian multivariate analysis under four genotype coding schemes: the primary genotypic model (linear [L] and quadratic [Q] components), additive model, dominant model, and recessive model. For each SNP, the table reports the p…
Model	SNP	Component	Mean	l95	u95	OR_mean	OR_l95	OR_u95	pp_gt0	pp_lt0	lfsr	q_j	p_nonnull
additive	ASTN2	NA	-0.233752	-0.571157	0.0819168	0.791558	0.564871	1.08537	0.079	0.921	0.079	0.176	0.824
dominant	ASTN2	NA	-0.227215	-0.812138	0.368644	0.79675	0.443908	1.44577	0.229	0.771	0.229	0.1952	0.8048
genotypic	ASTN2	L	-0.189848	-0.700595	0.312696	0.827085	0.49629	1.36711	0.232	0.768	0.232	0.215	0.785
genotypic	ASTN2	Q	-0.0694992	-0.460065	0.306279	0.932861	0.631243	1.35836	0.367	0.633	0.367	0.337	0.663
recessive	ASTN2	NA	-0.272735	-0.727831	0.187525	0.761294	0.482955	1.20626	0.1138	0.8862	0.1138	0.1678	0.8322
additive	CHST11	NA	-0.163917	-0.49581	0.168897	0.848812	0.609077	1.184	0.1638	0.8362	0.1638	0.2818	0.7182
dominant	CHST11	NA	-0.214934	-0.658347	0.210487	0.806594	0.517707	1.23428	0.1656	0.8344	0.1656	0.222	0.778
genotypic	CHST11	L	-0.334795	-0.893685	0.23643	0.715485	0.409145	1.26672	0.121	0.879	0.121	0.1478	0.8522
genotypic	CHST11	Q	-0.0676989	-0.471711	0.353746	0.934542	0.623934	1.42439	0.3704	0.6296	0.3704	0.3376	0.6624
recessive	CHST11	NA	-0.250766	-0.938059	0.428954	0.778204	0.391387	1.53565	0.2352	0.7648	0.2352	0.1738	0.8262
additive	COG5	NA	-0.184739	-0.697828	0.322308	0.831321	0.497665	1.38031	0.2354	0.7646	0.2354	0.2196	0.7804
dominant	COG5	NA	-0.25216	-0.801832	0.283545	0.77712	0.448506	1.32783	0.1868	0.8132	0.1868	0.1912	0.8088
genotypic	COG5	L	0.61805	-0.773279	2.02836	1.85531	0.461497	7.60158	0.8072	0.1928	0.1928	0.071	0.929
genotypic	COG5	Q	0.660222	-0.28259	1.56659	1.93522	0.753829	4.7903	0.9238	0.0762	0.0762	0.0566	0.9434
recessive	COG5	NA	0.643763	-1.18155	2.51374	1.90363	0.306802	12.351	0.759	0.241	0.241	0.0608	0.9392
additive	DCN	NA	0.0612337	-0.246919	0.36901	1.06315	0.781204	1.4463	0.647	0.353	0.353	0.4174	0.5826
dominant	DCN	NA	0.0988526	-0.34669	0.544024	1.1039	0.707025	1.72293	0.6744	0.3256	0.3256	0.2986	0.7014
genotypic	DCN	L	-0.0696427	-0.572219	0.454065	0.932727	0.564272	1.5747	0.388	0.612	0.388	0.2786	0.7214
genotypic	DCN	Q	-0.202121	-0.5975	0.192146	0.816996	0.550185	1.21185	0.1532	0.8468	0.1532	0.2346	0.7654
recessive	DCN	NA	-0.0195316	-0.669115	0.625243	0.980658	0.512162	1.8687	0.4848	0.5152	0.4848	0.2322	0.7678
additive	DOT1L	NA	0.346974	0.0145528	0.68001	1.41478	1.01466	1.9739	0.9806	0.0194	0.0194	0.0622	0.9378
dominant	DOT1L	NA	0.641716	0.217488	1.07311	1.89974	1.24295	2.92447	0.999	0.001	0.001	0.0048	0.9952
genotypic	DOT1L	L	0.128621	-0.4835	0.703099	1.13726	0.616621	2.02	0.6738	0.3262	0.3262	0.2294	0.7706
genotypic	DOT1L	Q	-0.576297	-1.04937	-0.136285	0.561975	0.350157	0.872594	0.0052	0.9948	0.0052	0.0168	0.9832
recessive	DOT1L	NA	-0.1466	-0.900613	0.593231	0.863639	0.40632	1.80983	0.3472	0.6528	0.3472	0.1792	0.8208
additive	DVWA	NA	-0.0709328	-0.380145	0.241257	0.931524	0.683762	1.27285	0.3212	0.6788	0.3212	0.416	0.584
dominant	DVWA	NA	0.0232868	-0.445965	0.504686	1.02356	0.640206	1.65647	0.5346	0.4654	0.4654	0.288	0.712
genotypic	DVWA	L	-0.182402	-0.642481	0.288168	0.833267	0.525986	1.33398	0.2242	0.7758	0.2242	0.2252	0.7748
genotypic	DVWA	Q	-0.147629	-0.522295	0.227346	0.862751	0.593157	1.25526	0.2208	0.7792	0.2208	0.3042	0.6958
recessive	DVWA	NA	-0.226142	-0.776198	0.299481	0.797605	0.460152	1.34916	0.2	0.8	0.2	0.2002	0.7998
additive	FILIP1.SENP6	NA	-0.251266	-0.691715	0.190602	0.777816	0.500717	1.20998	0.1348	0.8652	0.1348	0.1846	0.8154
dominant	FILIP1.SENP6	NA	-0.389743	-0.901274	0.0873023	0.677231	0.406052	1.09123	0.0596	0.9404	0.0596	0.0978	0.9022
genotypic	FILIP1.SENP6	L	1.19089	-0.160494	2.71258	3.29001	0.851723	15.0681	0.953	0.047	0.047	0.0272	0.9728
genotypic	FILIP1.SENP6	Q	1.14404	0.259115	2.09062	3.13944	1.29578	8.08996	0.9966	0.0034	0.0034	0.008	0.992
recessive	FILIP1.SENP6	NA	1.49394	-0.252724	3.4206	4.45463	0.776682	30.5877	0.9504	0.0496	0.0496	0.0228	0.9772
additive	FTO	NA	-0.282398	-0.59347	0.0269394	0.753974	0.552407	1.02731	0.035	0.965	0.035	0.1114	0.8886
dominant	FTO	NA	-0.362874	-0.797091	0.0591352	0.695674	0.450638	1.06092	0.0468	0.9532	0.0468	0.0918	0.9082
genotypic	FTO	L	-0.524087	-1.04025	-0.0206635	0.592095	0.353365	0.979549	0.0204	0.9796	0.0204	0.042	0.958
genotypic	FTO	Q	0.0386451	-0.384588	0.475479	1.0394	0.680731	1.60878	0.5672	0.4328	0.4328	0.3194	0.6806
recessive	FTO	NA	-0.442155	-1.11031	0.228305	0.64265	0.329458	1.25647	0.0966	0.9034	0.0966	0.0946	0.9054
additive	GDF5	NA	0.0563433	-0.305848	0.432468	1.05796	0.736498	1.54106	0.6232	0.3768	0.3768	0.3768	0.6232
dominant	GDF5	NA	0.0307188	-0.419855	0.467635	1.0312	0.657142	1.59622	0.5528	0.4472	0.4472	0.3216	0.6784
genotypic	GDF5	L	0.111451	-0.609838	0.842171	1.1179	0.543439	2.3214	0.623	0.377	0.377	0.1934	0.8066
genotypic	GDF5	Q	0.0724028	-0.444211	0.584001	1.07509	0.64133	1.7932	0.6	0.4	0.4	0.265	0.735
recessive	GDF5	NA	0.247852	-0.693165	1.19695	1.28127	0.499991	3.31001	0.7	0.3	0.3	0.138	0.862
additive	GNL3	NA	0.0149982	-0.289795	0.312483	1.01511	0.748417	1.36681	0.5412	0.4588	0.4588	0.468	0.532
dominant	GNL3	NA	-0.254334	-0.746226	0.247182	0.775433	0.474153	1.28041	0.1552	0.8448	0.1552	0.1816	0.8184
genotypic	GNL3	L	-0.00147065	-0.431016	0.430309	0.99853	0.649849	1.53773	0.499	0.501	0.499	0.3346	0.6654
genotypic	GNL3	Q	0.352275	-0.0114556	0.724226	1.4223	0.98861	2.06313	0.971	0.029	0.029	0.0798	0.9202
recessive	GNL3	NA	0.241379	-0.230714	0.716184	1.273	0.793966	2.04661	0.8422	0.1578	0.1578	0.192	0.808
additive	SUPT3H	NA	-0.0933926	-0.942063	0.729612	0.910836	0.389823	2.07427	0.4082	0.5918	0.4082	0.1716	0.8284
dominant	SUPT3H	NA	-0.062694	-0.877029	0.768371	0.939231	0.416017	2.15625	0.4396	0.5604	0.4396	0.1722	0.8278
genotypic	SUPT3H	L	-0.123318	-0.756797	0.507671	0.883982	0.469167	1.66142	0.358	0.642	0.358	0.2146	0.7854
recessive	SUPT3H	NA	-0.0155656	-3.05898	3.02712	0.984555	0.0469355	20.6378	0.4936	0.5064	0.4936	0.0584	0.9416
additive	TGFA	NA	0.206181	-0.104423	0.506427	1.22898	0.900844	1.65935	0.9078	0.0922	0.0922	0.2036	0.7964
dominant	TGFA	NA	0.266134	-0.168157	0.687809	1.30491	0.845221	1.98935	0.883	0.117	0.117	0.1732	0.8268
genotypic	TGFA	L	0.120747	-0.33679	0.576326	1.12834	0.714059	1.77949	0.6906	0.3094	0.3094	0.2648	0.7352
genotypic	TGFA	Q	-0.0457513	-0.441245	0.343526	0.955279	0.643235	1.40991	0.4136	0.5864	0.4136	0.3622	0.6378
recessive	TGFA	NA	0.202677	-0.355129	0.751624	1.22468	0.701083	2.12044	0.7656	0.2344	0.2344	0.2078	0.7922
additive	TP63	NA	-0.0954051	-0.386667	0.204085	0.909005	0.679318	1.2264	0.2678	0.7322	0.2678	0.3948	0.6052
dominant	TP63	NA	-0.317243	-0.761494	0.111351	0.728154	0.466968	1.11779	0.079	0.921	0.079	0.1262	0.8738
genotypic	TP63	L	-0.0626699	-0.53072	0.390897	0.939254	0.588181	1.47831	0.3912	0.6088	0.3912	0.315	0.685
genotypic	TP63	Q	0.281354	-0.0993046	0.659801	1.32492	0.905467	1.93441	0.931	0.069	0.069	0.1442	0.8558
recessive	TP63	NA	0.142953	-0.394061	0.681156	1.15368	0.674313	1.97616	0.6988	0.3012	0.3012	0.2402	0.7598
