# Supplementary material for: Association of single nucleotide polymorphisms in FILIP1-SENP6 and FTO with temporomandibular joint osteoarthritis: clinical and in silico study
Source: Sci Rep. 2026 Apr 10;16:17558. doi: 10.1038/s41598-026-47515-5 (PMC13243591; doi:10.1038/s41598-026-47515-5)
Supplement: Supplementary file 4 — Supplementary Material 4 [file 41598_2026_47515_MOESM4_ESM.xlsx]

## Sheet: Table S4
Supplementary Table 4. Estimated statistical power. Estimated statistical power for detecting SNP–TMJOA associations under additive, dominant, and recessive inheritance models. Minor allele frequencies (MAF) were estimated from the study cohort. Power was evaluated for hypothetical odds ratios (OR = 1.3, 1.5, 1.7, and 2.0) at a significance level of α = 0.05.
SNP	OR	Test.Model	MAF	Power
COG5	1.3	Additive	0.0960452	0.176556
GNL3	1.3	Additive	0.491525	0.40831
ASTN2	1.3	Additive	0.433616	0.403195
FILIP1.SENP6	1.3	Additive	0.148305	0.235308
CHST11	1.3	Additive	0.327684	0.369794
TP63	1.3	Additive	0.412429	0.399043
FTO	1.3	Additive	0.303672	0.357691
SUPT3H	1.3	Additive	0.029661	0.0909378
DOT1L	1.3	Additive	0.283898	0.346404
DVWA	1.3	Additive	0.44774	0.405279
DCN	1.3	Additive	0.336158	0.373654
TGFA	1.3	Additive	0.396893	0.395209
GDF5	1.3	Additive	0.218927	0.30065
COG5	1.5	Additive	0.0960452	0.35319
GNL3	1.5	Additive	0.491525	0.756375
ASTN2	1.5	Additive	0.433616	0.75044
FILIP1.SENP6	1.5	Additive	0.148305	0.478576
CHST11	1.5	Additive	0.327684	0.706822
TP63	1.5	Additive	0.412429	0.745339
FTO	1.5	Additive	0.303672	0.689709
SUPT3H	1.5	Additive	0.029661	0.149593
DOT1L	1.5	Additive	0.283898	0.673146
DVWA	1.5	Additive	0.44774	0.752948
DCN	1.5	Additive	0.336158	0.712137
TGFA	1.5	Additive	0.396893	0.740533
GDF5	1.5	Additive	0.218927	0.599962
COG5	1.7	Additive	0.0960452	0.541485
GNL3	1.7	Additive	0.491525	0.931835
ASTN2	1.7	Additive	0.433616	0.928775
FILIP1.SENP6	1.7	Additive	0.148305	0.700107
CHST11	1.7	Additive	0.327684	0.902947
TP63	1.7	Additive	0.412429	0.925991
FTO	1.7	Additive	0.303672	0.891653
SUPT3H	1.7	Additive	0.029661	0.221854
DOT1L	1.7	Additive	0.283898	0.880114
DVWA	1.7	Additive	0.44774	0.930112
DCN	1.7	Additive	0.336158	0.906325
TGFA	1.7	Additive	0.396893	0.923302
GDF5	1.7	Additive	0.218927	0.822005
COG5	2	Additive	0.0960452	0.763445
GNL3	2	Additive	0.491525	0.993664
ASTN2	2	Additive	0.433616	0.993165
FILIP1.SENP6	2	Additive	0.148305	0.89638
CHST11	2	Additive	0.327684	0.987903
TP63	2	Additive	0.412429	0.992673
FTO	2	Additive	0.303672	0.985137
SUPT3H	2	Additive	0.029661	0.339666
DOT1L	2	Additive	0.283898	0.982024
DVWA	2	Additive	0.44774	0.993393
DCN	2	Additive	0.336158	0.988676
TGFA	2	Additive	0.396893	0.992179
GDF5	2	Additive	0.218927	0.961979
COG5	1.3	Dominant	0.0960452	0.158528
GNL3	1.3	Dominant	0.491525	0.187325
ASTN2	1.3	Dominant	0.433616	0.207045
FILIP1.SENP6	1.3	Dominant	0.148305	0.195459
CHST11	1.3	Dominant	0.327684	0.230036
TP63	1.3	Dominant	0.412429	0.213249
FTO	1.3	Dominant	0.303672	0.231808
SUPT3H	1.3	Dominant	0.029661	0.0891155
DOT1L	1.3	Dominant	0.283898	0.232051
DVWA	1.3	Dominant	0.44774	0.202572
DCN	1.3	Dominant	0.336158	0.229054
TGFA	1.3	Dominant	0.396893	0.217361
GDF5	1.3	Dominant	0.218927	0.223783
COG5	1.5	Dominant	0.0960452	0.312795
GNL3	1.5	Dominant	0.491525	0.375245
ASTN2	1.5	Dominant	0.433616	0.418747
FILIP1.SENP6	1.5	Dominant	0.148305	0.396288
CHST11	1.5	Dominant	0.327684	0.468054
TP63	1.5	Dominant	0.412429	0.432169
FTO	1.5	Dominant	0.303672	0.471946
SUPT3H	1.5	Dominant	0.029661	0.14525
DOT1L	1.5	Dominant	0.283898	0.47266
DVWA	1.5	Dominant	0.44774	0.408991
DCN	1.5	Dominant	0.336158	0.465947
TGFA	1.5	Dominant	0.396893	0.441002
GDF5	1.5	Dominant	0.218927	0.4563
COG5	1.7	Dominant	0.0960452	0.485329
GNL3	1.7	Dominant	0.491525	0.570231
ASTN2	1.7	Dominant	0.433616	0.628026
FILIP1.SENP6	1.7	Dominant	0.148305	0.601972
CHST11	1.7	Dominant	0.327684	0.689375
TP63	1.7	Dominant	0.412429	0.645135
FTO	1.7	Dominant	0.303672	0.694175
SUPT3H	1.7	Dominant	0.029661	0.214701
DOT1L	1.7	Dominant	0.283898	0.695223
DVWA	1.7	Dominant	0.44774	0.615377
DCN	1.7	Dominant	0.336158	0.686812
TGFA	1.7	Dominant	0.396893	0.656212
GDF5	1.7	Dominant	0.218927	0.676682
COG5	2	Dominant	0.0960452	0.706881
GNL3	2	Dominant	0.491525	0.790636
ASTN2	2	Dominant	0.433616	0.843145
FILIP1.SENP6	2	Dominant	0.148305	0.8241
CHST11	2	Dominant	0.327684	0.89127
TP63	2	Dominant	0.412429	0.857331
FTO	2	Dominant	0.303672	0.894825
SUPT3H	2	Dominant	0.029661	0.328873
DOT1L	2	Dominant	0.283898	0.895734
DVWA	2	Dominant	0.44774	0.832258
DCN	2	Dominant	0.336158	0.889391
TGFA	2	Dominant	0.396893	0.866187
GDF5	2	Dominant	0.218927	0.883352
COG5	1.3	Recessive	0.0960452	0.0563928
GNL3	1.3	Recessive	0.491525	0.183627
ASTN2	1.3	Recessive	0.433616	0.160937
FILIP1.SENP6	1.3	Recessive	0.148305	0.0651175
CHST11	1.3	Recessive	0.327684	0.118896
TP63	1.3	Recessive	0.412429	0.152395
FTO	1.3	Recessive	0.303672	0.109993
SUPT3H	1.3	Recessive	0.029661	0.0506128
DOT1L	1.3	Recessive	0.283898	0.102969
DVWA	1.3	Recessive	0.44774	0.166591
DCN	1.3	Recessive	0.336158	0.122122
TGFA	1.3	Recessive	0.396893	0.146124
GDF5	1.3	Recessive	0.218927	0.0823405
COG5	1.5	Recessive	0.0960452	0.0653218
GNL3	1.5	Recessive	0.491525	0.370122
ASTN2	1.5	Recessive	0.433616	0.318396
FILIP1.SENP6	1.5	Recessive	0.148305	0.0864449
CHST11	1.5	Recessive	0.327684	0.218233
TP63	1.5	Recessive	0.412429	0.298451
FTO	1.5	Recessive	0.303672	0.196511
SUPT3H	1.5	Recessive	0.029661	0.0514619
DOT1L	1.5	Recessive	0.283898	0.179301
DVWA	1.5	Recessive	0.44774	0.331463
DCN	1.5	Recessive	0.336158	0.226073
TGFA	1.5	Recessive	0.396893	0.283662
GDF5	1.5	Recessive	0.218927	0.128593
COG5	1.7	Recessive	0.0960452	0.0762493
GNL3	1.7	Recessive	0.491525	0.566934
ASTN2	1.7	Recessive	0.433616	0.493585
FILIP1.SENP6	1.7	Recessive	0.148305	0.112786
CHST11	1.7	Recessive	0.327684	0.337581
TP63	1.7	Recessive	0.412429	0.463918
FTO	1.7	Recessive	0.303672	0.301663
SUPT3H	1.7	Recessive	0.029661	0.0524913
DOT1L	1.7	Recessive	0.283898	0.272776
DVWA	1.7	Recessive	0.44774	0.512611
DCN	1.7	Recessive	0.336158	0.350383
TGFA	1.7	Recessive	0.396893	0.441447
GDF5	1.7	Recessive	0.218927	0.185952
COG5	2	Recessive	0.0960452	0.0946132
GNL3	2	Recessive	0.491525	0.792001
ASTN2	2	Recessive	0.433616	0.716143
FILIP1.SENP6	2	Recessive	0.148305	0.157335
CHST11	2	Recessive	0.327684	0.517417
TP63	2	Recessive	0.412429	0.682192
FTO	2	Recessive	0.303672	0.46494
SUPT3H	2	Recessive	0.029661	0.0542008
DOT1L	2	Recessive	0.283898	0.421083
DVWA	2	Recessive	0.44774	0.736934
DCN	2	Recessive	0.336158	0.535545
TGFA	2	Recessive	0.396893	0.655246
GDF5	2	Recessive	0.218927	0.28149
